# Supplementary material for: Prevalence and risk factors of frailty in older adults with diabetes: A systematic review and meta-analysis
Source: PLoS One. 2024 Oct 31;19(10):e0309837. doi: 10.1371/journal.pone.0309837 (PMC11527323; doi:10.1371/journal.pone.0309837)
Supplement: S5 Table — (XLSX) [file pone.0309837.s012.xlsx]

## Sheet: Sheet1
Study	total	Male	Female	Frailty			Pre-frailty			Risk factors (OR)	Name of data extractors	Date of data extraction	Eligibility Confirmation
				Events	Male	Female	Events	Male	Female
Guo 2019 [21]	306	150	156	115			112				Liu and Zhang	March 15th, 2024	Yes
Guo 2018 [22]	306	150	156	167	89	78	65	30	35	Age (1.123, 95%CI:1.065-1.184) HbA1c (2.006, 95%CI:1.49-2.697) Nutritional status (0.582, 95%CI:0.492-0.688) CCI (1.859, 95%CI:1.461-2.366) Biguanides (0.748, 95%CI:0.437-1.281)	Liu and Zhang	March 15th, 2024	Yes
Sun 2024 [46]	260	131	129	179							Liu and Zhang	March 15th, 2024	Yes
Cheng 2020 [23]	998	486	512	80	30	50	552	261	291		Liu and Zhang	March 15th, 2024	Yes
Ge X. 2020 [47]	221	100	121	137							Liu and Zhang	March 15th, 2024	Yes
Jia 2019 [45]	296	171	125	137						Comorbidity (1.213, 95%CI:0.475-1.793) SDSCA (0.884, 95%CI:-1.474-0.024) HbA1c (1.151, 95%CI:0.098-1.07) Education (0.890, 95%CI:-0.702-0.04) Polypharmacy (1.124, 95%CI:0.086-1.29) Smoking (1.154, 95%CI:0.260-2.071)	Liu and Zhang	March 15th, 2024	Yes
Chen 2019 [24]	278	127	151	41	23	18	107	44	63	Age (1.273, 95%CI:1.039-1.561) Exercise (0.119, 95%CI:0.019-0.734) Number of chronic diseases (19.779, 95%CI:4.677-83.647) HbA1c (34.207, 95%CI:8.208-142.566) Obesity (1.468, 95%CI:0.003-1000.000) Per capita monthly household income (RMB)(ref:>2000) (14.720, 95%CI:1.64-132.033) Diabetes duration (1.477, 95%CI:1.138-1.915) Education (-0.116, 95%CI:-0.702-0.040)	Liu and Zhang	March 15th, 2024	Yes
Wu 2021 [25]	254	146	108	70	40	30	126	74	52	Exercise (0.377, 95%CI:0.176-0.810) Obesity (4.975, 95%CI:1.218-20.408) Alcohol Drinking (0.308, 95%CI:0.151-0.630) Per capita monthly household income (RMB)(ref:>5000) (4.179, 95%CI:0.615-28.416)	Liu and Zhang	March 15th, 2024	Yes
Ge Q. 2020 [26]	137	65	72	23	12	11	62	24	38		Liu and Zhang	March 15th, 2024	Yes
Li 2022 [27]	351	183	168	96			44				Liu and Zhang	March 15th, 2024	Yes
Deng 2020 [28]	343	163	180	91			158			Depression (9.777, 95%CI:1.343-71.2013)	Liu and Zhang	March 15th, 2024	Yes
Zhao 2023 [29]	253	132	121	85	34	51	98	47	51	Age (1.108, 95%CI:1.021-1.203) HbA1c (1.507, 95%CI:1.151-1.973) GLFS (1. 311, 95%CI:1. 198-1. 434)	Liu and Zhang	March 15th, 2024	Yes
Wang 2023 [30]	1652	883	769	438	224	214	987	536	451	Age (1.033, 95%CI:1.003-1.064) Exercise (0.205, 95%CI:0.14-0.3) Depression (1.449, 95%CI:0.503-4.175) Education: Illiteracy or primary school (2.243, 95%CI:1.425–3.531) Middle school (1.874, 95%CI:1.125–3.121) Comorbidity: Hypertension (1.697, 95%CI:1.131–2.546) Coronary heart disease (1.552, 95%CI:1.045–2.305) Chronic cardiac failure (4.562, 95%CI:2.022–10.292) COPD (11.854, 95%CI:6.254–22.469) …	Liu and Zhang	March 15th, 2024	Yes
Hayakawa 2021 [31]	149	82	67	14			78				Liu and Zhang	March 15th, 2024	Yes
Kong 2021 [32]	291	137	154	56	21	35	150	75	75	HbA1c (1.434, 95%CI:1.045-1.968) Malnutrition (8.062, 95%CI:2.47-26.317) Exercise (0.796, 95%CI:0.716-0.884) GDS-15 score (1.438, 95%CI:1.166 to 1.773) Alcohol drinking: Ex-drinker (4.461, 95%CI:1.079-18.438) Current drinker(0.266, 95%CI:0.069-1.026)	Liu and Zhang	March 15th, 2024	Yes
Wang Q. 2023 [33]	168	81	87	38	17	21	83	36	47		Liu and Zhang	March 15th, 2024	Yes
Nishimura 2019 [34]	213	108	105	39	13	26	81	47	34		Liu and Zhang	March 15th, 2024	Yes
Kang 2021 [35]	670	343	327	50	19	31	385	186	199		Liu and Zhang	March 15th, 2024	Yes
Qin 2023 [54]	2894	1484	1410	1226							Liu and Zhang	March 15th, 2024	Yes
Zaslavsky 2016 [55]	253			94							Liu and Zhang	March 15th, 2024	Yes
Yanagita 2018 [44]	132	63	69	55							Liu and Zhang	March 15th, 2024	Yes
Lopez-Garcia 2018 [7]	8970	0	8970	569							Liu and Zhang	March 15th, 2024	Yes
Sable-Morita 2021 [48]	477	260	217	117							Liu and Zhang	March 15th, 2024	Yes
Aguayo 2019 (1) [36]	635	343	292	336							Liu and Zhang	March 15th, 2024	Yes
Aguayo 2019 (2) [36]	635			120							Liu and Zhang	March 15th, 2024	Yes
Aguayo 2019 (3) [36]	635			146			463				Liu and Zhang	March 15th, 2024	Yes
Ferri-Guerra 2020 [56]	763	750	13	385	378	7					Liu and Zhang	March 15th, 2024	Yes
Muszalik 2022 [37]	103	38	65	26			32				Liu and Zhang	March 15th, 2024	Yes
Xiu 2020 [38]	240	124	116	36	14	22	110	51	59	Low FT3(4.350,95%CI:1.910–9.960)	Liu and Zhang	March 15th, 2024	Yes
Bąk 2021 [51]	148	72	76	64	37	27					Liu and Zhang	March 15th, 2024	Yes
Cacciatore 2013 [52]	188	62	126	91							Liu and Zhang	March 15th, 2024	Yes
Kitamura 2019 [39]	181	99	82	23	4	19	106	61	45		Liu and Zhang	March 15th, 2024	Yes
Hubbard 2010 [57]	310			131							Liu and Zhang	March 15th, 2024	Yes
García-Esquinas 2015 [53]	346	204	142	39							Liu and Zhang	March 15th, 2024	Yes
MacKenzie 2020 [8]	141	67	74	119							Liu and Zhang	March 15th, 2024	Yes
Nguyen 2020 [49]	176	70	106	33	10	23					Liu and Zhang	March 15th, 2024	Yes
Liu 2023 [43]	301	166	135	71	33	38				Age (1.107, 95%CI:1.051-1.167) Exercise (0.265, 95%CI:0.117-0.6) Malnutrition (8.135, 95%CI:1.68-39.399) Risk of malnutrition (1.467, 95%CI:0.740- 2.908) Depression (2.404, 95%CI:1.156-4.998) Hearing impairment (1.482, 95%CI:0.723-3.036) Fall history (1.637, 95%CI:0.760-3.526) Insulin therapy (1.944, 95%CI:0.994- 3.800)	Liu and Zhang	March 15th, 2024	Yes
Sun 2020 [40]	269	134	135	42	14	28	119	55	64	Age (1.03, 95%CI:0.98-1.1) Female (1.83, 95%CI:0.88-3.79) eGFR (0.99, 95%CI:0.98-1.01) 25(OH)D3 (0.94, 95%CI:0.90-0.99) Anaemia (2.3, 95%CI:1.07-4.96)	Liu and Zhang	March 15th, 2024	Yes
Sun 2021 [50]	592	342	250	274							Liu and Zhang	March 15th, 2024	Yes
Lin 2022 [42]	248	125	123	66	27	39				Age (2.51, 95%CI:1.08-5.83) Number of chronic diseases (1.02, 95%CI:0.77-1.36) ADL (0.86, 95%CI:0.74–1.00) Frequency of hyperglycemia (1.01, 95%CI:0.97–1.06) IADL ≥1 task disability (0.75, 95%CI:0.24-2.37) TGDS (1.72, 95%CI:1.43-2.07) MMSE (0.93, 95%CI:0.84-1.03) Frequency of falling (1.30, 95%CI:0 .97-1.72) CVA (7.01, 95%CI:0.68-72.51) Renal disease (1.74, 95%CI:0.73-4.16)	Liu and Zhang	March 15th, 2024	Yes
Lima Filho 2020 [41]	125			54	20	34	59	23	36		Liu and Zhang	March 15th, 2024	Yes
Abbreviations: ADL: activities of daily living; CCI: Charlson comorbidity index; CFS: Clinical Frail Scale; CVA: cerebrovascular accident; EFS: Edmonton Frail Scale; eGFR: estimated glomerular filtration rate; FI: Frailty Index; FP: Frailty Phenotype; FSS: frailty staging system; FT3: free triiodothyronine; GLFS: geriatric locomotive function scale; HbA1c: glycated hemoglobin; IADL: instrumental …
